# Supplementary material for: NR4A1 Mediates Bronchopulmonary Dysplasia-Like Lung Injury Induced by Intrauterine Inflammation in Mouse Offspring
Source: Int J Mol Sci. 2025 Jul 18;26(14):6931. doi: 10.3390/ijms26146931 (PMC12294856; doi:10.3390/ijms26146931)
Supplement: Supplementary file 1 [file ijms-26-06931-s001.zip]

Archive with 1 entries (1 files):
- ijms-3636081-supplementary.pdf
